# Supplementary material for: The Phenotype of the Adipocytes Derived from Subcutaneous and Visceral ADMSCs Is Altered When They Originate from Morbidly Obese Women: Is There a Memory Effect?
Source: Cells. 2022 Apr 23;11(9):1435. doi: 10.3390/cells11091435 (PMC9099624; doi:10.3390/cells11091435)
Supplement: Supplementary file 1 [file cells-11-01435-s001.zip]

Archive with 1 entries (1 files):
- cells-1675374-supplementary.pdf
